# Supplementary material for: Expression Profile of microRNAs Regulating Proliferation and Differentiation in Mouse Adult Cardiac Stem Cells
Source: PLoS One. 2013 May 17;8(5):e63041. doi: 10.1371/journal.pone.0063041 (PMC3656880; doi:10.1371/journal.pone.0063041)
Supplement: Table S1 — Raw and normalized qPCR data for miR expression profiles in mouse adult cardiac stem cells (CSC), bonemarrow lin negative, c-kit positive immature bone marrow stem cells (BM) and mouse embryonic heart (EMB). Excel file, two worksheets. (XLS) [file pone.0063041.s002.xls]

## Sheet: Sup data 1 - raw
Suplementary data 1: Raw qPCR array values
MicroRNAs	CSC1	CSC2	CSC3	BM1	BM2	BM3	EMB1	EMB2	EMB3
let-7a	34.61	34.7056	35.6268	30.74	31.49	30.7083	34.07	33.01	32.36
let-7b	31.26	32.5438	33.7839	29.2	27.78	28.7501	31.32	32.68	30.96
miR-1	0	0	0	0	0	0	0	0	0
miR-101	0	36.6594	37.8474	39.57	38.49	34.7155	39.19	36.6	35.02
miR-103	0	36.1691	37.3935	32.94	31.66	32.0221	30.84	28.46	28.33
miR-106a	0	34.1923	35.0027	29.9	28.08	29.0312	28.55	26.39	26.01
miR-106b	0	35.8087	35.6921	31.92	29.44	30.4344	31.06	28.26	28.02
miR-107	0	0	0	32.93	35.17	32.6966	31.46	29.21	28.47
miR-10a	34.88	37.9707	36.7737	31.01	29.24	31.5595	31.66	32.3	31.73
miR-10b	35.14	38.1682	36.4687	31.24	30.08	31.8241	31.32	32.22	31.08
miR-122a	34.85	0	37.0497	34.49	34.26	37.7699	30.62	27.49	26.73
miR-124a	38.78	0	0	35.17	34.97	0	34.03	34.12	32.95
miR-125a	32.14	32.677	31.7844	31.68	30.18	32.3162	29.97	28.36	0
miR-125b	30.07	30.9225	30.2634	31.75	31.98	32.0971	30.29	28.62	28.05
miR-126	29.78	31.1297	32.0878	31.07	32.14	33.212	28.44	27.27	26.79
miR-127	35.32	34.7659	34.3476	32.95	34.4	32.3892	29.98	28.22	27.68
miR-128a	36.73	0	0	35.85	37	0	36.01	34.55	34.11
miR-128b	0	0	0	35.52	38.99	0	34.83	34	32.9
miR-130a	0	36.6118	38.1357	34.13	37.65	33.3506	33.38	30.42	30.02
miR-130b	0	39.0083	37.5584	35.16	34.84	33.9769	34.02	31.39	31.11
miR-132	31.2	32.8631	32.0302	31.26	31.51	30.1829	31.16	31.03	31.12
miR-133a	32	31.2014	30.5737	34.62	34.13	0	28.3	25.8	25.55
miR-133b	33.55	34.0268	33.3174	36.42	34.93	35.0233	29.55	26.71	26.63
miR-134	0	36.7554	37.3364	36.15	39.75	37.341	32.1	30.78	30.58
miR-135a	29.59	30.2175	29.3353	28.44	27.7	28.1137	30.39	30.3	30.36
miR-135b	31.39	31.9851	31.3845	32.7	30.52	30.5071	32.11	32.09	32.84
miR-136	0	0	0	37.38	35.4	38.4853	36.16	35.17	33.73
miR-138	39.19	0	37.7409	0	35.96	35.3822	35.3	33.69	32.31
miR-141	0	0	0	39.86	0	36.1669	38.02	35.72	35.49
miR-142-3p	39.23	36.0641	36.8096	30.56	30.83	28.2056	32.7	30.89	30.72
miR-142-5p	38.3	0	0	38.44	0	22.2208	38.21	35.63	36.03
miR-146a	37.11	0	0	35.48	33.09	0	35.57	36.81	33.66
miR-146b	37.13	0	0	31.27	30.06	31.8489	32.38	33.2	31.75
miR-149	36.13	34.9006	34.5287	34.61	33.39	31.3904	33.5	31.39	31.06
miR-150	33.26	34.0808	35.7591	31.5	31.89	33.2849	30.3	28.05	27.29
miR-153	0	0	0	0	0	6.65878	0	0	0
miR-154	37.13	38.0825	0	34.84	37.24	34.845	30.96	28.64	28.55
miR-155	0	0	0	36.65	34.38	38.3613	37.39	36.32	37.46
miR-16	34.26	33.0617	32.5794	29.31	27.24	28.2211	28.66	26.93	26.47
miR-17-3p	37.39	0	0	31.6	31.92	33.1726	0	32.04	30.84
miR-17-5p	0	37.0009	36.5935	31.12	31.8	29.673	29.58	27.36	26.89
miR-181a	28.57	27.5482	27.1338	28.63	27.84	27.1259	28.83	28.5	28.91
miR-181b	33.74	34.0648	36.4033	30.62	29.45	30.8978	31.32	29.7	29.92
miR-181c	23.26	23.9503	24.0847	23.73	22.03	21.7756	23.94	23.2	24.49
miR-181d	34.7	35.9178	37.3759	33.25	32.95	32.0525	33.95	31.05	30.26
miR-183	35.98	0	0	34.42	36.1	0	32.12	30.42	29.4
miR-18a	0	0	0	31.52	31.34	0	29.35	27.29	26.99
miR-191	35.98	34.4011	34.6593	29.08	29.55	29.086	30.59	29	28.5
miR-193a	36.54	37.4684	37.9292	32.7	33.55	33.6746	33.12	32.13	31.06
miR-193b	0	0	0	0	38.69	0	0	36.62	34.84
miR-195	33.9	32.5901	32.8892	31.39	29.93	30.7579	30.59	0	28.56
miR-197	36.68	38.9019	36.4018	32.85	34.32	34.2602	32.7	32.28	31.01
miR-199a	0	35.2439	36.0261	37.18	37.16	36.8296	33.7	31.29	30.84
miR-19a	0	34.4447	34.7749	29.95	30.9	27.1527	28.21	25.68	24.97
miR-19b	38.25	34.6568	34.1594	29.57	31.18	27.1128	28.05	25.42	25.01
miR-200b	0	0	37.6896	33.29	34.17	36.8143	33.3	32.07	31.42
miR-200c	0	0	0	35.57	38.42	36.1179	33.41	33.27	31.51
miR-206	39.56	0	39.6548	34.43	33.74	35.0475	34.9	33.28	32.87
miR-20a	0	34.9539	37.4222	28.59	27.26	27.5764	0	25.91	25.53
miR-20b	37.8	37.5004	37.897	29.5	29.95	29.1719	28.73	26.3	25.9
miR-218	37.31	37.0195	36.4032	36.94	38.26	34.0441	31.73	30.13	29.49
miR-219	38.67	0	0	35.26	38.64	34.5123	35.36	31.88	32.01
miR-221	35.91	37.5769	36.8111	31.32	32.97	31.628	33.02	31.18	31.26
miR-222	38.68	37.8841	38.2636	31.59	32.91	32.2287	34.24	33.99	32.22
miR-223	37.25	36.0927	35.7681	27.1	25.44	26.589	32.95	32.77	31.29
miR-23a	31.15	31.7097	31.9834	28.3	29.26	29.8123	28.76	28.09	27.37
miR-23b	31.51	31.685	32.1791	28.21	29.51	29.8204	29.07	28.18	27.37
miR-24	33.13	31.6611	31.5907	31.11	30.97	31.1227	30.92	29.14	28.61
miR-25	34.6	35.9511	35.5313	28.27	29.12	29.2437	29.44	27.55	27.01
miR-26a	32.27	32.6103	33.225	30.05	30.47	31.0888	30.59	28.9	28.42
miR-26b	0	38.0371	39.0634	37.64	39.04	36.2105	0	0	37.26
miR-301	0	0	37.3422	34.34	0	33.3664	31.09	27.77	27.29
miR-302a	0	0	0	37.16	0	0	36.9	34.34	35.24
miR-302b	39.23	39.9038	0	0	35.74	36.2544	36.86	37.78	35.28
miR-302c	38.01	38.3726	38.6367	32.38	31.09	37.741	33.2	32.88	31.43
miR-302d	39.87	0	39.4268	36.12	34.83	35.7224	31.6	29.37	29.01
miR-30b	33.21	33.256	32.8158	30.51	31.57	29.1902	28.86	26.89	26.2
miR-30c	32.59	32.0958	31.9052	30.21	28.34	29.5201	28.36	26.29	26.36
miR-30d	33.52	33.5431	33.923	30.53	28.36	30.8164	29.84	27.21	27.2
miR-32	0	0	0	0	36.83	38.7207	39.1	36.04	35.33
miR-33	0	38.1316	0	38.15	36.4	33.1104	37.25	33.77	34.51
miR-339	0	36.7439	38.1242	33.59	32.45	33.44	32.2	31.04	31.11
miR-34a	0	32.3026	31.6395	34	31.28	28.7252	33.76	31.45	29.2
miR-367	35.81	34.0457	0	35.98	34.65	34.7572	34.61	32.27	32.3
miR-368	0	0	0	0	0	38.659	0	39.1	39.6
miR-369-3p	0	0	0	0	0	0	0	0	0
miR-369-5p	0	0	0	0	0	32.3799	33.34	31.38	32.1
miR-370	28.37	28.7672	26.9977	21.26	22.63	26.9498	21.05	20.38	19.05
miR-371	0	0	0	35.37	36.22	35.5798	33.11	32.97	31.92
miR-372	38.56	36.593	38.0264	32.94	33.11	33.7696	31.83	30.99	29.53
miR-373	35.32	36.6275	36.1835	32.89	0	33.2789	32.06	31.39	31.11
miR-9	0	39.1956	0	0	38.44	0	39.36	37.3	37.25
miR-92	35.28	35.4871	35.7211	27.85	26.1	28.819	28.49	27.14	26.41
miR-93	37.39	36.4237	37.4311	30.3	28	30.3006	29.99	27.65	27.24
miR-99a	36.82	33.3245	32.8398	33.24	31.09	32.1742	31.78	29.76	29.83
U6	33.72	30.4845	31.4237	34.39	34.09	27.3302	33.62	32.47	32.65
Legend: CSC - Cardiac stem cells; BM - Bonemarrow lin negative, Sca1 positive cells; EMB - Embryonic heart, day E9. miRs highlighted in red were removed from downstream analysis based on absent expression accross all samples or on non-specific amplification identified during preliminary testing of the arrays (data not shown).

## Sheet: Sup data 2 - normalized
Suplementary data 2: Normalized qPCR array values
MicroRNAs	CSC1	CSC2	CSC3	BM1	BM2	BM3	EMB1	EMB2	EMB3
let-7a	32.8556	32.9789	33.1389	33.2789	33.61	34.72	37.5211	37.3922	37.8611
let-7b	29.7	30.7511	31.7022	30.2544	29.7	31.7911	33.61	36.7089	34.8833
miR-101	37.6933	34.6444	35.8389	39.6356	38.3878	36.7089	39.6728	39.3789	39.1578
miR-103	37.6933	33.8178	34.72	34.72	33.5122	33.1389	32.6489	32.7867	32.7867
miR-106a	37.6933	32.24	32.4611	30.8522	30.0567	29.8633	29.7	30.0567	29.8633
miR-106b	37.6933	33.4289	32.6489	34	31.1056	32.0744	33.0667	32.4611	32.4611
miR-107	37.6933	38.1556	38.1056	34.5956	36.7089	34.2744	33.8178	33.4289	32.8556
miR-10a	32.0744	35.5978	33.8178	31.9167	30.8017	32.7867	34.1478	36.2867	36.7089
miR-10b	32.3533	35.9689	33.61	32.8211	31.9167	32.9789	33.6822	36.1678	35.5311
miR-122a	32.24	38.1556	34.3478	35.9689	35.5978	38.9178	33.2089	31.7022	31.2767
miR-124a	35.5978	38.1556	38.1056	36.7472	36.5889	38.9178	36.9567	38.0556	37.6933
miR-125a	30.2544	30.5267	29.4922	33.4706	32.0744	33.5611	31.8539	32.6489	40
miR-125b	28.8567	28.5133	28.5133	33.6461	34	33.5611	32.0744	32.8556	32.6489
miR-126	28.5133	28.8567	30.3689	32.3533	34.2744	35.2506	29.8633	31.0594	31.1056
miR-127	32.4611	32.7867	31.9167	34.8478	35.8767	34	31.8539	32.24	32.24
miR-128a	33.8178	38.1556	38.1056	37.2622	37.3922	38.9178	38.0556	38.3022	38.3022
miR-128b	37.6933	38.1556	38.1056	37.0967	39.0022	38.9178	37.3922	37.8611	37.6089
miR-130a	37.6933	34.3478	35.9689	35.5978	37.8611	34.4211	36.0822	33.8178	34.2744
miR-130b	37.6933	36.3661	35.2233	36.5889	36.2867	35.5311	36.7856	35.2233	35.2233
miR-132	29.4922	31.0133	30.2544	32.9789	33.2789	31.7022	33.2089	34.6444	35.8011
miR-133a	30.0567	29.3656	28.8567	36.1678	35.4011	38.9178	29.4289	29.3656	29.3656
miR-133b	31.2767	31.9167	31.3489	37.6933	36.4456	36.4456	31.3489	30.2544	30.8522
miR-134	37.6933	34.7661	34.5956	37.6089	39.6728	38.9178	34.6444	34.1478	34.5956
miR-136	37.6933	38.1556	38.1056	38.3022	36.7856	38.9178	38.1556	38.4733	38.1556
miR-138	37.6933	38.1556	35.4011	39.6356	36.9567	38.9178	37.6933	37.6089	37.3922
miR-141	37.6933	38.1556	38.1056	39.6356	39.6728	37.05	39.0022	38.64	39.3067
miR-142-3p	37.6933	34	34.3478	32.4611	32.8556	31.5378	36.0822	34.8833	36.2867
miR-142-5p	35.1567	38.1556	38.1056	38.8333	39.6728	38.9178	39.1578	38.8333	39.3644
miR-146a	34.0739	38.1556	38.1056	36.9567	34.8122	38.9178	37.8611	39.3644	38.0556
miR-146b	34.2744	38.1556	38.1056	32.6489	31.7911	33.2789	34.8833	37.05	36.7856
miR-149	33.4289	33.0667	32.24	36.4456	35.1567	34.1478	36.8833	35.5978	36.5889
miR-150	31.0133	32.0744	32.9789	33.8178	34.1478	35.5978	32.4611	32.3533	32.3533
miR-154	34.0739	35.8011	38.1056	36.2867	37.6933	36.2272	32.8556	32.9789	33.2089
miR-155	37.6933	38.1556	38.1056	38.1556	35.9689	38.9178	38.8333	39.1578	39.71
miR-16	31.7022	31.1056	30.7511	30.3689	29.3656	29.7	30.1556	30.5267	30.3689
miR-17-3p	34.6444	38.1556	38.1056	33.6461	33.8178	34.5956	39.6728	35.8767	34.8122
miR-17-5p	37.6933	34.8833	33.6822	32.0744	33.6822	31.1056	31.1056	31.0594	30.7511
miR-181b	31.3489	31.7022	33.4289	31.7467	31.0133	32.4611	33.5122	33.61	34.1478
miR-181d	31.9167	33.61	34.8833	35.19	34.62	33.0667	36.5889	34.5956	34.4211
miR-183	33.2789	38.1556	38.1056	36.0822	37.05	38.9178	34.72	34	33.8178
miR-18a	37.6933	38.1556	38.1056	33.4706	33.1389	38.9178	31.2767	31.2767	31.7022
miR-191	33.1389	32.3533	32.0744	30.0567	31.3489	30.2544	32.24	33.0667	32.9789
miR-193a	33.5122	35.1567	35.5978	34.2744	35.2233	35.1567	35.5978	36.0822	35.1567
miR-193b	37.6933	38.1556	38.1056	39.6356	38.64	38.9178	39.6728	39.0022	38.64
miR-195	31.5378	30.3689	31.1056	33.0667	31.7022	32.3533	32.3533	40	33.0667
miR-197	33.61	36.3661	33.5122	34.8478	35.8011	35.9689	35.1567	36.5172	35.4011
miR-199a	37.6933	33.1389	33.0667	38.0556	37.6089	37.2622	36.4456	35.1567	34.72
miR-19a	37.6933	32.4611	32.3533	31.0133	32.3533	29.3656	29.4289	28.8567	28.8567
miR-19b	35.2778	32.6489	31.7911	30.7511	32.9789	28.8567	28.5133	28.5133	28.5133
miR-200b	37.6933	38.1556	35.2778	35.2778	35.5311	37.3922	35.8767	35.9689	35.9689
miR-200c	37.6933	38.1556	38.1056	37.0967	38.0556	36.8833	36.2867	37.2622	36.1678
miR-206	37.6933	38.1556	38.1056	35.8767	35.2778	36.2272	37.2622	37.1433	37.5211
miR-20a	37.6933	32.8556	35.1567	29.8633	29.4922	29.4922	39.6728	29.4922	29.4922
miR-20b	34.72	35.2233	35.5311	30.5267	31.5378	30.3689	30.3689	29.8633	29.7
miR-218	34.8833	35.4011	34.1478	38.4733	38.8333	36.9567	35.2778	34.2744	34.6444
miR-219	35.5311	38.1556	38.1056	36.7472	38.3878	35.8767	37.6089	35.8011	36.9567
miR-221	33.0667	35.2778	34	32.8211	34.72	32.8556	35.2233	34.8122	35.8767
miR-222	35.4011	35.5311	36.1678	33.1389	34.62	33.75	37.05	37.6933	37.1433
miR-223	34.4211	33.6822	32.8556	28.5133	28.5133	28.5133	35.5311	36.7856	36.4456
miR-23a	29.3656	29.7817	30.0567	29.7	30.8017	31.3489	30.5267	31.9167	32.0744
miR-23b	29.8633	29.7817	30.5267	29.3656	31.2767	31.2767	30.8522	32.0744	31.9167
miR-24	30.7511	29.4922	29.3656	32.24	32.4611	32.6489	32.7867	33.2789	33.2089
miR-25	31.7911	33.5122	38.1056	29.4922	30.5267	30.6389	31.0133	31.3489	31.0133
miR-26a	30.3689	30.8522	31.2767	31.3128	32.24	33.4289	33.4289	33.1389	33.4289
miR-26b	37.6933	36.1678	38.1056	39.0022	39.1578	38.9178	39.6728	40	39.95
miR-301	37.6933	38.1556	34.6444	35.8011	39.6728	34.8833	32.9789	31.7911	31.7911
miR-302a	37.6933	38.1556	38.1056	37.8611	39.6728	38.9178	38.4733	38.1556	39.0022
miR-302b	35.8011	38.1556	38.1056	39.6356	36.8833	37.1433	38.3022	39.71	38.8333
miR-302c	34.8122	36.0822	36.2867	34.1478	32.7867	38.9178	36.0822	36.9567	36.0822
miR-302d	37.6933	38.1556	38.1056	37.5211	36.1678	36.7856	34	33.5122	33.5122
miR-30b	30.8522	31.2767	30.8522	31.5378	33.4289	30.6389	30.7511	30.3689	30.0567
miR-30c	30.5267	30.0567	29.8633	31.1056	30.2544	30.8522	28.8567	29.7	30.2544
miR-30d	31.1056	31.5378	31.5378	31.7467	30.3689	32.24	31.5378	30.8522	31.5378
miR-32	37.6933	38.1556	38.1056	39.6356	37.5211	38.9178	39.6728	39.3067	39.3789
miR-33	37.6933	35.8767	38.1056	38.64	37.2622	34.6444	38.64	37.5211	38.4733
miR-339	37.6933	34.7661	36.0822	35.4011	34.4211	35.2506	34.8122	34.72	35.5978
miR-34a	37.6933	30.2544	29.7	35.5311	33.0667	31.0133	36.7089	35.5311	33.61
miR-367	32.9789	31.7911	38.1056	37.3922	36.0822	36.0822	37.1433	36.5172	37.2622
miR-368	37.6933	38.1556	38.1056	39.6356	39.6728	38.9178	39.6728	39.95	40
miR-369-5p	37.6933	38.1556	38.1056	39.6356	39.6728	35.8011	35.8011	35.2778	37.05
miR-371	37.6933	38.1556	38.1056	36.8833	37.1433	36.5889	35.4011	36.8833	36.8833
miR-372	35.2233	34.3478	35.8389	34.6444	34.8833	35.4011	34.4211	34.4211	33.6822
miR-373	32.6489	34.5956	33.2789	34.4211	39.6728	34.8122	34.5956	35.4011	35.2778
miR-9	37.6933	38.1556	38.1056	39.6356	38.1556	38.9178	39.6728	39.6356	39.6356
miR-92	32.7867	33.2789	32.7867	28.8567	28.8567	30.0567	30.1556	30.7511	30.5267
miR-93	34.5956	34.1478	34.8122	31.3128	29.8633	31.9167	31.7022	31.5378	31.3489
miR-99a	33.6822	31.3489	31.0133	35.19	32.6489	33.75	34.2744	33.6822	34
Legend: CSC - Cardiac stem cells; BM - Bonemarrow lin negative, Sca1 positive cells; EMB - Embryonic heart, day E9. Cts highlighted in red correspond to zero or nd values in the raw data. For downstream analysis purposes, Cts above 36.5 were considered as absent (no expression).
